# Supplementary material for: Origin of carbonatites—liquid immiscibility caught in the act
Source: Nat Commun. 2022 May 24;13:2892. doi: 10.1038/s41467-022-30500-7 (PMC9130134; doi:10.1038/s41467-022-30500-7)
Supplement: Supplementary file 3 — Supplementary Data 1 [file 41467_2022_30500_MOESM3_ESM.xlsx]

## Sheet: Supplementary Data 15kV
Supplementary Data: Electron microprobe melt inclusion analyses of conjugate carbonate-silicate liquids and single phonolitic and carbonate melts
EPMA analyses of conjugate immiscible melts with CO2 in carbonate liquid estimated by difference to 100 wt% total
	Lc1	Ls1	Ls1‡ (-7% Lc1)	Lc5	Ls5	Ls5‡ (-15% Lc5)	Lc7	Ls7	Ls7‡ (-15% Lc7)	Lc8	Ls8	Ls8‡ (-15% Lc8)	Lc9	Ls9	Ls9‡ (-15% Lc9)	Lc10	Ls10-1	Ls10-1‡ (-11% Lc10)	Ls10-2	Ls10-2‡ (-11% Lc10)	Lc11	Ls11-1	Ls11-1‡ (-12% Lc11)	Ls11-2	Ls11-2‡ (-12+% Lc11)	Lc12	Ls12	Ls12‡ (-12% Lc12)	Lc14	Ls14	Ls14‡ (-21% Lc14)	Lc16	Ls16	Ls16‡ (-14% Lc16)	Lc17	Ls17	Ls17‡ (-20% Lc17)
wt%
SiO2	19.80 ± 0.24	52.65 ± 0.39	55.1226	20.82 ± 0.24	50.68 ± 0.38	55.9494	14.88 ± 0.21	48.65 ± 0.37	54.6094	26.33 ± 0.27	51.55 ± 0.38	56.0006	33.70 ± 0.31	51.84 ± 0.39	55.0412	15.30 ± 0.21	52.58 ± 0.39	57.1876	51.81 ± 0.39	56.3225	19.43 ± 0.23	50.17 ± 0.38	54.3618	51.33 ± 0.38	55.68	30.32 ± 0.29	50.20 ± 0.38	52.9109	34.61 ± 0.31	50.45 ± 0.38	54.6606	35.52 ± 0.32	52.25 ± 0.39	54.9735	36.16 ± 0.32	53.90 ± 0.39	58.335
TiO2	0.65 ± 0.17	0.60 ± 0.14	0.601013	0.56 ± 0.15	0.17 ± 0.11	0.102059	0.46 ± 0.15	0.57 ± 0.13	0.583888	0.83 ± 0.16	n.d.		0.74 ± 0.18	0.30 ± 0.14	0.226541	0.67 ± 0.15	0.46 ± 0.13	0.438666	0.29 ± 0.13	0.241026	0.68 ± 0.16	0.32 ± 0.12	0.270432	0.28 ± 0.10	0.220773	1.02 ± 0.18	0.32 ± 0.11	0.228159	1.07 ± 0.19	0.28 ± 0.13	0.0761937	0.63 ± 0.15	n.d.	0.00866977	0.74 ± 0.18	0.30 ± 0.11	0.1873
Al2O3	2.910 ± 0.099	19.04 ± 0.23	20.2541	2.410 ± 0.091	18.59 ± 0.23	21.4453	1.340 ± 0.070	17.33 ± 0.22	20.1517	3.030 ± 0.099	18.89 ± 0.23	21.6888	5.55 ± 0.13	18.38 ± 0.23	20.6441	1.234 ± 0.068	18.33 ± 0.23	20.443	18.24 ± 0.23	20.3418	1.691 ± 0.077	18.94 ± 0.23	21.2922	18.64 ± 0.23	20.9513	3.91 ± 0.11	17.93 ± 0.23	19.8418	5.24 ± 0.13	18.01 ± 0.23	21.4046	7.76 ± 0.15	18.74 ± 0.23	20.5274	8.16 ± 0.16	17.96 ± 0.23	20.41
Cr2O3	n.d.	n.d.		n.d.	n.d.	0.0530588	0.079 ± 0.043	n.d.		n.d.	n.d.	0.0518824	n.d.	n.d.		n.d.	n.d.		n.d.		n.d.	n.d.	0	n.d.		n.d.	n.d.		n.d.	0.081 ± 0.047	0.101899	n.d.	n.d.	0	n.d.	n.d.
FeO*	2.41 ± 0.15	2.41 ± 0.15	2.41	2.61 ± 0.16	2.22 ± 0.15	2.15118	2.31 ± 0.15	2.14 ± 0.14	2.11	3.28 ± 0.18	2.06 ± 0.14	1.84471	4.00 ± 0.19	2.20 ± 0.14	1.88235	2.34 ± 0.15	1.80 ± 0.14	1.73326	1.78 ± 0.14	1.71079	2.92 ± 0.16	1.88 ± 0.13	1.73818	1.83 ± 0.14	1.68136	4.01 ± 0.19	2.25 ± 0.15	2.01	3.43 ± 0.18	1.91 ± 0.14	1.50595	3.12 ± 0.17	1.78 ± 0.13	1.56186	3.37 ± 0.18	1.92 ± 0.14	1.5575
MnO	0.643 ± 0.079	0.199 ± 0.050	0.165826	0.736 ± 0.076	0.307 ± 0.062	0.231612	0.553 ± 0.077	0.395 ± 0.065	0.366494	0.870 ± 0.085	0.294 ± 0.062	0.192071	1.049 ± 0.090	0.337 ± 0.064	0.211859	0.731 ± 0.077	0.348 ± 0.056	0.300289	0.193 ± 0.054	0.126806	0.871 ± 0.081	0.284 ± 0.060	0.2035	0.249 ± 0.060	0.164068	1.194 ± 0.094	0.410 ± 0.065	0.303018	0.715 ± 0.077	0.323 ± 0.061	0.218677	0.512 ± 0.070	0.178 ± 0.052	0.123098	0.586 ± 0.073	0.178 ± 0.059	0.0762
MgO	0.622 ± 0.060	0.163 ± 0.037	0.128106	0.539 ± 0.062	0.142 ± 0.043	0.0714353	0.741 ± 0.065	0.211 ± 0.041	0.116882	0.629 ± 0.064	0.184 ± 0.037	0.105671	0.673 ± 0.062	0.288 ± 0.042	0.220094	0.565 ± 0.061	0.089 ± 0.038	0.0304551	0.155 ± 0.041	0.104725	0.545 ± 0.061	0.091 ± 0.037	0.0295318	0.174 ± 0.039	0.123168	0.826 ± 0.066	0.178 ± 0.041	0.0900182	0.440 ± 0.053	0.154 ± 0.043	0.0774152	0.567 ± 0.056	0.214 ± 0.038	0.156102	0.663 ± 0.059	0.198 ± 0.041	0.081375
CaO	46.11 ± 0.47	4.85 ± 0.16	1.74441	44.58 ± 0.47	8.03 ± 0.20	1.58	51.61 ± 0.50	8.33 ± 0.21	0.692353	42.89 ± 0.46	7.12 ± 0.19	0.807647	36.10 ± 0.42	8.54 ± 0.21	3.67647	46.78 ± 0.48	5.47 ± 0.17	0.36427	5.84 ± 0.18	0.78	45.27 ± 0.47	6.95 ± 0.19	1.72455	6.43 ± 0.19	1.13364	37.48 ± 0.43	8.54 ± 0.21	4.59364	35.83 ± 0.42	9.20 ± 0.22	2.12114	32.33 ± 0.40	7.54 ± 0.20	3.50442	31.95 ± 0.40	7.73 ± 0.20	1.675
Na2O	3.97 ± 0.17	6.27 ± 0.19	6.44312	3.67 ± 0.17	5.17 ± 0.18	5.43471	4.00 ± 0.17	6.07 ± 0.19	6.43529	3.35 ± 0.16	5.76 ± 0.19	6.18529	3.28 ± 0.16	5.40 ± 0.18	5.77412	3.83 ± 0.17	5.79 ± 0.19	6.03225	6.09 ± 0.19	6.36933	3.95 ± 0.17	6.74 ± 0.20	7.12045	5.39 ± 0.18	5.58636	3.19 ± 0.16	4.88 ± 0.17	5.11045	4.51 ± 0.18	6.37 ± 0.20	6.86443	5.08 ± 0.19	6.21 ± 0.20	6.39395	5.75 ± 0.20	4.40 ± 0.17	4.0625
K2O	1.360 ± 0.078	6.52 ± 0.18	6.90839	0.746 ± 0.063	6.30 ± 0.17	7.28008	0.707 ± 0.059	7.34 ± 0.19	8.51046	0.570 ± 0.057	5.90 ± 0.17	6.84059	0.781 ± 0.066	5.75 ± 0.17	6.62686	0.496 ± 0.053	7.58 ± 0.19	8.45561	7.40 ± 0.19	8.25337	0.581 ± 0.057	6.77 ± 0.18	7.614	6.99 ± 0.18	7.864	0.765 ± 0.064	6.24 ± 0.17	6.98658	0.936 ± 0.071	6.29 ± 0.17	7.71335	1.710 ± 0.092	6.12 ± 0.17	6.83791	1.750 ± 0.090	6.20 ± 0.17	7.3125
SO3	0.436 ± 0.093	0.92 ± 0.14	0.952259	0.399 ± 0.087	0.56 ± 0.11	0.585088	0.445 ± 0.095	0.84 ± 0.13	0.912365	0.324 ± 0.098	0.60 ± 0.10	0.651229	0.368 ± 0.085	0.74 ± 0.12	0.8098	0.512 ± 0.023	1.857 ± 0.042	2.02327	0.904 ± 0.031	0.952711	0.489 ± 0.022	1.820 ± 0.042	2.00191	1.729 ± 0.041	1.89816	0.684 ± 0.026	1.481 ± 0.038	1.58935	0.210 ± 0.016	0.128 ± 0.015	0.105749	1.419 ± 0.037	1.552 ± 0.039	1.5735	0.935 ± 0.030	0.571 ± 0.025	0.4798
Cl	0.4664 ± 0.0082	0.2119 ± 0.0061	0.192744	0.4374 ± 0.0080	0.2550 ± 0.0066	0.222812	0.4005 ± 0.0076	0.2291 ± 0.0062	0.198853	0.4447 ± 0.0080	0.2741 ± 0.0068	0.243994	0.4395 ± 0.0081	0.3167 ± 0.0072	0.295029	0.4157 ± 0.0077	0.2001 ± 0.0060	0.173453	0.1993 ± 0.0060	0.172554	0.4724 ± 0.0082	0.2957 ± 0.0071	0.271605	0.2741 ± 0.0068	0.247059	0.4681 ± 0.0083	0.3310 ± 0.0073	0.312305	0.2315 ± 0.0063	0.2085 ± 0.0060	0.202386	0.2881 ± 0.0068	0.2439 ± 0.0065	0.236705	0.2783 ± 0.0068	0.2617 ± 0.0065	0.25755
F	3.805 ± 0.035	0.558 ± 0.014	0.313947	4.874 ± 0.039	0.762 ± 0.016	0.0368241	4.036 ± 0.036	0.997 ± 0.018	0.460759	5.579 ± 0.041	0.968 ± 0.018	0.153793	4.524 ± 0.037	1.047 ± 0.018	0.432941	3.966 ± 0.036	0.576 ± 0.014	0.156609	0.672 ± 0.015	0.265081	5.252 ± 0.041	0.792 ± 0.016	0.183469	0.811 ± 0.017	0.205117	5.824 ± 0.042	0.705 ± 0.015		4.738 ± 0.037	1.399 ± 0.020	0.510952	5.960 ± 0.041	0.901 ± 0.017	0.0774623	5.358 ± 0.039	1.109 ± 0.019	0.046
sub total	83.1815	94.3926	95.2365	82.3842	93.1846	94.9884	81.5625	93.0988	95.1485	88.1287	93.6017	94.7144	91.1996	95.1451	95.8414	76.8403	95.0839	97.3387	93.5726	95.6407	82.1491	95.0521	96.9455	94.1223	95.755	89.6939	93.4689	93.9763	91.9562	94.8058	95.4871	94.9013	95.728	95.9659	95.7005	94.7248	94.4808
less O=F,Cl	1.70747	0.282911	0.175686	2.15089	0.378547	0.0657814	1.78975	0.471512	0.238883	2.44952	0.46927	0.119813	2.0041	0.512155	0.248871	1.76361	0.28752	0.105082	0.32799	0.150554	2.31788	0.40006	0.214121	0.403208	0.142116	2.55792	0.371733	0.0736169	2.04727	0.635971	0.260815	2.57467	0.434437	0.0860278	2.31907	0.525835	0.0775246
Total	81.4741	94.1097	95.0608	80.2333	92.806	94.9227	79.7728	92.6273	94.9096	85.6792	93.1324	94.5946	89.1955	94.6329	95.5925	75.0767	94.7964	97.2336	93.2446	95.4901	79.8312	94.6521	96.7314	93.7191	95.6129	87.136	93.0972	93.9026	89.9089	94.1699	95.2263	92.3266	95.2936	95.8799	93.3814	94.1989	94.4033
CO2†	18.5259			19.7667			20.2272			14.3208			10.8045			24.9233					20.1688					12.864			10.0911			7.67341			6.61856
EPMA analyses of conjugate immiscible melts with C measured quantitatively
	Lc21	Ls21	Ls21‡ (-15% Lc21)	Lc24	Ls24	Ls24‡ (-15% Lc24)	Lc25	Ls25	Ls25‡ (-15% Lc25)	Lc26	Ls26	Ls26‡ (-15% Lc26)	Lc27	Ls27	Ls27‡ (-15% Lc27)	Lc28	Ls28	Ls28‡ (-15% Lc28)	Lc32	Ls32	Ls32‡ (-15% Lc32)
wt%
SiO2	19.46 ± 0.33	53.83 ± 0.56	59.8953	23.45 ± 0.37	51.18 ± 0.55	56.0735	25.56 ± 0.13	51.10 ± 0.55	55.6071	24.09 ± 0.37	50.31 ± 0.54	54.9371	36.17 ± 0.46	50.88 ± 0.55	53.4759	20.84 ± 0.35	53.49 ± 0.56	59.2518	28.06 ± 0.40	52.71 ± 0.56	57.06
TiO2	0.816 ± 0.031	0.335 ± 0.024	0.249953	0.828 ± 0.033	0.370 ± 0.024	0.288641	0.842 ± 0.011	0.319 ± 0.025	0.227159	0.854 ± 0.033	0.298 ± 0.023	0.200388	1.107 ± 0.036	0.347 ± 0.024	0.2125	0.776 ± 0.032	0.317 ± 0.024	0.235429	0.857 ± 0.033	0.327 ± 0.023	0.233688
Al2O3	1.910 ± 0.048	18.71 ± 0.14	21.6747	2.570 ± 0.055	18.58 ± 0.14	21.4053	3.850 ± 0.022	18.36 ± 0.14	20.9206	2.910 ± 0.058	18.67 ± 0.14	21.4512	8.270 ± 0.095	19.47 ± 0.14	21.4465	2.100 ± 0.050	18.98 ± 0.14	21.9588	3.690 ± 0.065	18.65 ± 0.14	21.29
Cr2O3	n.d.	0.043 ± 0.027	0.0504706	n.d.	n.d.		n.d.	n.d.		n.d.	0.037 ± 0.026	0.0429412	n.d.	n.d.		n.d.	0.039 ± 0.026	0.0455294	n.d.	n.d.
FeO*	2.950 ± 0.084	2.160 ± 0.074	2.02059	3.460 ± 0.090	2.120 ± 0.072	1.88353	3.590 ± 0.031	2.150 ± 0.075	1.89588	3.310 ± 0.089	2.170 ± 0.075	1.96882	4.47 ± 0.10	2.100 ± 0.072	1.68176	2.890 ± 0.084	2.160 ± 0.073	2.03118	3.720 ± 0.093	2.190 ± 0.074	1.92
MnO	1.094 ± 0.052	0.403 ± 0.036	0.280706	0.821 ± 0.047	0.234 ± 0.034	0.130147	0.793 ± 0.016	0.270 ± 0.035	0.177571	0.797 ± 0.048	0.318 ± 0.035	0.233571	0.841 ± 0.048	0.351 ± 0.034	0.263994	0.948 ± 0.049	0.252 ± 0.033	0.129629	1.128 ± 0.054	0.365 ± 0.035	0.230859
MgO	0.646 ± 0.035	0.159 ± 0.020	0.0732588	0.737 ± 0.037	0.216 ± 0.022	0.123771	0.723 ± 0.012	0.213 ± 0.022	0.123424	0.753 ± 0.038	0.222 ± 0.022	0.128094	0.764 ± 0.036	0.160 ± 0.020	0.0529588	0.627 ± 0.035	0.164 ± 0.021	0.0821412	0.650 ± 0.036	0.196 ± 0.020	0.115982
CaO	47.32 ± 0.29	6.99 ± 0.11		44.66 ± 0.28	9.54 ± 0.13	3.34235	41.860 ± 0.091	9.58 ± 0.13	3.88353	44.05 ± 0.28	9.96 ± 0.14	3.94412	31.39 ± 0.24	7.15 ± 0.12	2.87235	45.86 ± 0.28	7.19 ± 0.12	0.365882	40.38 ± 0.27	7.33 ± 0.12	1.49765
Na2O	3.37 ± 0.12	3.97 ± 0.12	4.07588	3.07 ± 0.11	4.18 ± 0.12	4.37588	3.980 ± 0.042	4.02 ± 0.12	4.02706	3.66 ± 0.12	4.53 ± 0.13	4.68353	4.51 ± 0.13	4.94 ± 0.13	5.01588	3.86 ± 0.13	4.56 ± 0.13	4.68353	3.53 ± 0.12	4.32 ± 0.12	4.45941
K2O	0.601 ± 0.039	6.98 ± 0.13	8.10567	0.534 ± 0.040	5.96 ± 0.12	6.9176	0.704 ± 0.014	6.02 ± 0.12	6.95821	0.672 ± 0.044	5.70 ± 0.12	6.58736	1.740 ± 0.065	5.73 ± 0.12	6.43412	0.638 ± 0.041	6.63 ± 0.13	7.68745	0.594 ± 0.042	6.73 ± 0.13	7.81289
SO3	0.457 ± 0.047	0.442 ± 0.047	0.439353	0.586 ± 0.052	1.610 ± 0.083	1.79099	0.481 ± 0.016	1.245 ± 0.074	1.37955	0.444 ± 0.048	1.284 ± 0.073	1.4318	0.888 ± 0.063	1.957 ± 0.090	2.14534	0.453 ± 0.049	1.138 ± 0.068	1.25932	0.300 ± 0.040	0.834 ± 0.060	0.928353
Cl	0.483 ± 0.017	0.252 ± 0.014	0.211653	0.540 ± 0.018	0.292 ± 0.015	0.247612	0.5024 ± 0.0059	0.293 ± 0.015	0.256165	0.506 ± 0.018	0.361 ± 0.016	0.335094	0.454 ± 0.018	0.314 ± 0.016	0.289094	0.531 ± 0.018	0.280 ± 0.014	0.235559	0.449 ± 0.017	0.257 ± 0.014	0.223318
F	6.766 ± 0.090	0.685 ± 0.028		5.854 ± 0.083	0.712 ± 0.029		4.903 ± 0.025	0.658 ± 0.028		5.865 ± 0.083	0.902 ± 0.032	0.0258022	4.219 ± 0.069	0.664 ± 0.028	0.0364168	5.617 ± 0.083	0.779 ± 0.030		5.013 ± 0.077	0.829 ± 0.031	0.0907327
CO2	14.52 ± 0.30	n.d.		13.15 ± 0.30	0.811 ± 0.097		12.060 ± 0.095	0.788 ± 0.095		12.88 ± 0.30	0.566 ± 0.081		8.37 ± 0.27	n.d.		14.02 ± 0.31	0.601 ± 0.084		10.84 ± 0.28	n.d.
sub total	100.393	94.959	97.0775	100.26	95.805	96.5794	99.8484	95.016	95.4562	100.791	95.328	95.9698	103.193	94.063	93.9268	99.16	96.58	97.9662	99.211	94.738	95.8629
less O=F,Cl	2.95796	0.345296	0.0477579	2.5868	0.365691	0.0558717	2.17788	0.343179	0.0578016	2.58376	0.461264	0.086476	1.87895	0.350444	0.080566	2.48498	0.391195	0.0531521	2.21215	0.407059	0.088595
Total	97.435	94.6137	97.0298	97.6732	95.4393	96.5235	97.6705	94.6728	95.3984	98.2072	94.8667	95.8833	101.314	93.7126	93.8462	96.675	96.1888	97.9131	96.9989	94.3309	95.7743
EPMA analyses of single carbonate- and silicate melts with CO2 in carbonate liquid estimated by difference to 100 wt% total
	Ls34*	Ls35*	Ls36*	Ls37*	Ls39*	Ls40*	Ls41*	Ls43*	Ls44*	Ls46*	Ls47*	Ls48*	Ls49*	Ls56*	Ls57*	Ls59*	Ls60*	Ls62*	Ls66*	Ls69*	Lc33*	Lc34*	Lc35*	Lc36*	Lc37*	Lc38*	Lc39*	Lc40*	Lc41*
wt%
SiO2	56.01 ± 0.40	54.46 ± 0.39	51.40 ± 0.38	52.53 ± 0.39	53.10 ± 0.39	53.01 ± 0.39	54.05 ± 0.39	54.04 ± 0.39	54.51 ± 0.39	55.33 ± 0.40	54.00 ± 0.39	52.89 ± 0.39	52.95 ± 0.39	52.64 ± 0.39	52.20 ± 0.39	53.73 ± 0.39	52.86 ± 0.39	54.11 ± 0.40	53.36 ± 0.39	54.09 ± 0.39	21.30 ± 0.25	26.38 ± 0.27	35.54 ± 0.32	25.49 ± 0.27	33.75 ± 0.31	21.41 ± 0.25	24.16 ± 0.26	27.52 ± 0.28	32.92 ± 0.30
TiO2	0.68 ± 0.14	0.42 ± 0.15	0.57 ± 0.15	0.57 ± 0.15	0.48 ± 0.13	0.45 ± 0.14	0.39 ± 0.13	0.43 ± 0.13	0.77 ± 0.15	0.82 ± 0.16	0.42 ± 0.12	0.45 ± 0.12	0.89 ± 0.16	0.33 ± 0.14	0.48 ± 0.15	0.37 ± 0.12	0.58 ± 0.14	0.25 ± 0.10	0.27 ± 0.12	0.47 ± 0.13	0.34 ± 0.13	0.36 ± 0.14	0.70 ± 0.16	1.54 ± 0.20	n.d.	0.42 ± 0.13	0.60 ± 0.18	0.80 ± 0.17	0.80 ± 0.16
Al2O3	17.61 ± 0.22	17.82 ± 0.23	17.87 ± 0.23	18.63 ± 0.23	18.35 ± 0.23	17.76 ± 0.23	17.95 ± 0.23	18.13 ± 0.23	17.43 ± 0.22	17.77 ± 0.22	18.42 ± 0.23	17.93 ± 0.23	17.33 ± 0.22	17.28 ± 0.22	17.34 ± 0.22	16.58 ± 0.22	17.52 ± 0.22	17.65 ± 0.23	18.29 ± 0.23	17.70 ± 0.23	5.97 ± 0.14	7.39 ± 0.15	6.52 ± 0.14	3.79 ± 0.11	11.18 ± 0.18	4.84 ± 0.12	2.680 ± 0.094	3.45 ± 0.11	6.01 ± 0.14
Cr2O3	n.d.	n.d.	0.077 ± 0.050	n.d.	0.090 ± 0.044	0.069 ± 0.045	n.d.	n.d.	n.d.	n.d.	n.d.	n.d.	n.d.	n.d.	n.d.	n.d.	n.d.	n.d.	n.d.	n.d.	n.d.	n.d.	n.d.	n.d.	n.d.	n.d.	n.d.	n.d.	n.d.
FeO*	1.99 ± 0.14	1.88 ± 0.13	2.04 ± 0.14	1.61 ± 0.13	1.93 ± 0.14	1.87 ± 0.14	2.24 ± 0.14	2.22 ± 0.14	2.03 ± 0.14	2.02 ± 0.14	2.23 ± 0.15	1.99 ± 0.14	2.79 ± 0.16	2.45 ± 0.15	2.69 ± 0.16	2.32 ± 0.15	1.99 ± 0.14	1.75 ± 0.13	1.61 ± 0.13	1.91 ± 0.14	2.05 ± 0.15	2.05 ± 0.14	4.36 ± 0.20	3.14 ± 0.17	3.12 ± 0.17	3.06 ± 0.17	3.35 ± 0.18	4.02 ± 0.19	3.20 ± 0.18
MnO	0.287 ± 0.060	0.325 ± 0.059	0.379 ± 0.064	0.226 ± 0.063	0.426 ± 0.066	0.421 ± 0.060	0.232 ± 0.056	0.368 ± 0.066	0.347 ± 0.056	0.347 ± 0.056	0.265 ± 0.055	0.384 ± 0.070	0.554 ± 0.069	0.255 ± 0.060	0.466 ± 0.066	0.431 ± 0.066	0.347 ± 0.067	0.235 ± 0.053	0.266 ± 0.056	0.229 ± 0.058	0.521 ± 0.071	0.637 ± 0.072	0.932 ± 0.081	0.622 ± 0.072	0.676 ± 0.077	0.830 ± 0.082	0.937 ± 0.084	0.884 ± 0.085	0.797 ± 0.078
MgO	0.131 ± 0.045	0.250 ± 0.046	0.235 ± 0.041	0.193 ± 0.040	0.204 ± 0.039	0.218 ± 0.041	0.125 ± 0.038	0.207 ± 0.046	0.227 ± 0.042	0.203 ± 0.043	0.271 ± 0.047	0.249 ± 0.042	0.239 ± 0.046	0.187 ± 0.042	0.233 ± 0.044	0.142 ± 0.042	0.212 ± 0.044	0.147 ± 0.042	0.126 ± 0.042	0.108 ± 0.043	0.554 ± 0.063	0.463 ± 0.057	0.744 ± 0.064	0.944 ± 0.073	0.500 ± 0.056	0.681 ± 0.065	0.663 ± 0.063	0.805 ± 0.068	0.602 ± 0.061
CaO	4.83 ± 0.16	5.63 ± 0.17	7.25 ± 0.19	6.25 ± 0.18	6.48 ± 0.18	6.83 ± 0.19	5.52 ± 0.17	7.29 ± 0.20	5.92 ± 0.18	5.45 ± 0.17	5.45 ± 0.17	6.68 ± 0.19	7.26 ± 0.20	6.24 ± 0.18	8.24 ± 0.21	8.32 ± 0.21	7.13 ± 0.19	6.33 ± 0.18	6.00 ± 0.18	7.15 ± 0.19	37.70 ± 0.43	39.08 ± 0.44	33.02 ± 0.40	39.92 ± 0.44	25.51 ± 0.36	40.22 ± 0.44	41.88 ± 0.45	40.73 ± 0.45	36.37 ± 0.42
Na2O	6.64 ± 0.20	7.07 ± 0.21	6.98 ± 0.21	7.23 ± 0.21	7.59 ± 0.21	7.40 ± 0.21	6.80 ± 0.20	6.21 ± 0.19	6.67 ± 0.20	6.58 ± 0.20	6.93 ± 0.20	7.15 ± 0.21	6.43 ± 0.20	5.74 ± 0.19	6.39 ± 0.20	5.92 ± 0.19	7.93 ± 0.22	7.48 ± 0.21	7.50 ± 0.21	6.90 ± 0.20	5.65 ± 0.20	4.78 ± 0.18	4.31 ± 0.17	4.84 ± 0.19	8.74 ± 0.24	5.25 ± 0.19	3.57 ± 0.16	3.28 ± 0.16	4.44 ± 0.18
K2O	7.55 ± 0.19	6.99 ± 0.18	6.18 ± 0.17	6.95 ± 0.18	6.04 ± 0.17	5.86 ± 0.17	7.01 ± 0.18	5.81 ± 0.17	7.28 ± 0.19	7.18 ± 0.19	6.95 ± 0.18	6.39 ± 0.17	6.42 ± 0.18	7.12 ± 0.18	7.04 ± 0.18	6.85 ± 0.18	5.68 ± 0.16	6.71 ± 0.18	6.56 ± 0.18	6.85 ± 0.18	1.620 ± 0.087	1.840 ± 0.093	1.370 ± 0.081	0.929 ± 0.066	2.94 ± 0.12	0.814 ± 0.063	0.575 ± 0.058	0.711 ± 0.059	1.097 ± 0.075
SO3	0.265 ± 0.089	0.42 ± 0.12	1.75 ± 0.17	1.42 ± 0.16	1.59 ± 0.16	1.23 ± 0.15	1.17 ± 0.15	0.60 ± 0.12	0.236 ± 0.079	0.50 ± 0.11	1.61 ± 0.17	1.30 ± 0.15	0.67 ± 0.12	0.204 ± 0.017	0.327 ± 0.021	0.064 ± 0.014	2.012 ± 0.044	0.993 ± 0.032	1.987 ± 0.044	0.041 ± 0.013	1.34 ± 0.14	1.17 ± 0.15	0.73 ± 0.13	0.55 ± 0.12	2.13 ± 0.19	1.60 ± 0.16	0.452 ± 0.022	0.389 ± 0.021	0.182 ± 0.017
Cl	0.2484 ± 0.0065	0.2387 ± 0.0064	0.2952 ± 0.0070	0.2671 ± 0.0067	0.2924 ± 0.0069	0.2507 ± 0.0065	0.2507 ± 0.0065	0.2478 ± 0.0066	0.2438 ± 0.0065	0.2486 ± 0.0065	0.2733 ± 0.0068	0.2542 ± 0.0066	0.2576 ± 0.0066	0.2807 ± 0.0068	0.3132 ± 0.0072	0.2429 ± 0.0065	0.2638 ± 0.0067	0.2503 ± 0.0065	0.2585 ± 0.0067	0.2301 ± 0.0063	0.4491 ± 0.0081	0.3306 ± 0.0071	0.3367 ± 0.0072	0.4253 ± 0.0079	0.3792 ± 0.0076	0.3911 ± 0.0076	0.4385 ± 0.0080	0.4522 ± 0.0081	0.2728 ± 0.0066
F	0.486 ± 0.013	0.579 ± 0.014	0.582 ± 0.014	0.570 ± 0.014	0.535 ± 0.014	0.595 ± 0.015	0.521 ± 0.014	0.648 ± 0.015	0.621 ± 0.015	0.561 ± 0.014	0.531 ± 0.014	0.569 ± 0.014	0.749 ± 0.016	0.753 ± 0.016	0.818 ± 0.016	0.823 ± 0.016	0.701 ± 0.015	0.740 ± 0.016	0.599 ± 0.015	0.820 ± 0.016	3.578 ± 0.033	1.858 ± 0.025	4.191 ± 0.035	5.120 ± 0.039	2.830 ± 0.028	4.251 ± 0.036	5.979 ± 0.042	7.154 ± 0.046	5.630 ± 0.041
	15.41 ± 0.27	15.44 ± 0.33	bdl	bdl	14.98 ± 0.33	bdl	bdl
sub total	96.731	96.0846	95.6118	96.4469	97.1106	95.9712	96.2507	96.2025	96.2894	97.0062	97.346	96.2285	96.5388	93.4777	96.5329	95.7897	97.2299	96.6476	96.8254	96.4981	81.0711	86.3421	92.7549	87.3148	91.7578	83.7656	85.2885	90.1917	92.3238
less O=F,Cl	0.260678	0.297468	0.311851	0.300167	0.291121	0.306984	0.275871	0.328963	0.316704	0.292468	0.285295	0.297104	0.373454	0.380511	0.415264	0.401166	0.354894	0.368135	0.31069	0.397002	1.60779	0.856802	1.84089	2.25186	1.27727	1.87805	2.61635	3.11433	2.43202
Total	96.4703	95.7872	95.3	96.1468	96.8195	95.6642	95.9748	95.8735	95.9727	96.7137	97.0607	95.9314	96.1653	93.0972	96.1176	95.3885	96.875	96.2795	96.5147	96.1011	79.4633	85.4852	90.914	85.063	90.4805	81.8875	82.6721	87.0773	89.8918
CO2†																					20.5367	14.5148	9.08601	14.937	9.51951	18.1125	17.3279	12.9227	10.1082
EPMA analyses of single carbonate- and silicate melts with C measured quantitatively
	Ls70*	Ls72*	Ls74*	Lc42*	Lc44*	Lc45*
wt%
SiO2	58.38 ± 0.58	56.08 ± 0.57	55.07 ± 0.57	21.89 ± 0.31	21.42 ± 0.35	22.63 ± 0.36
TiO2	0.541 ± 0.028	0.543 ± 0.028	0.538 ± 0.028	0.751 ± 0.049	0.624 ± 0.029	0.676 ± 0.030
Al2O3	18.56 ± 0.14	18.81 ± 0.14	18.77 ± 0.14	2.870 ± 0.047	2.700 ± 0.056	3.190 ± 0.061
Cr2O3	n.d.	n.d.	n.d.	n.d.	n.d.	n.d.
FeO*	2.340 ± 0.076	2.040 ± 0.072	1.870 ± 0.071	2.760 ± 0.080	2.740 ± 0.081	2.980 ± 0.085
MnO	0.420 ± 0.038	0.234 ± 0.033	0.420 ± 0.036	0.920 ± 0.051	0.830 ± 0.048	0.771 ± 0.047
MgO	0.305 ± 0.025	0.205 ± 0.023	0.229 ± 0.023	0.661 ± 0.028	0.635 ± 0.036	0.652 ± 0.035
CaO	6.10 ± 0.11	5.43 ± 0.10	7.12 ± 0.12	47.29 ± 0.23	46.04 ± 0.28	44.98 ± 0.28
Na2O	5.17 ± 0.13	6.12 ± 0.15	6.52 ± 0.15	3.330 ± 0.096	3.72 ± 0.12	4.00 ± 0.13
K2O	7.46 ± 0.13	7.47 ± 0.14	6.94 ± 0.13	0.824 ± 0.038	0.789 ± 0.045	0.681 ± 0.043
SO3	0.503 ± 0.049	0.550 ± 0.052	1.038 ± 0.068	0.434 ± 0.045	0.448 ± 0.047	0.636 ± 0.055
Cl	0.258 ± 0.014	0.244 ± 0.014	0.278 ± 0.015	0.466 ± 0.017	0.528 ± 0.018	0.547 ± 0.018
F	0.515 ± 0.025	0.458 ± 0.024	0.569 ± 0.027	5.757 ± 0.083	5.417 ± 0.081	5.246 ± 0.080
CO2	n.d.	n.d.	n.d.	16.30 ± 0.27	15.44 ± 0.32	14.98 ± 0.32
sub total	100.551	98.1833	99.3624	104.253	101.331	101.969
less O=F,Cl	0.275142	0.247727	0.302489	2.52922	2.40015	2.33248
Total	100.276	97.9356	99.0599	101.724	98.9304	99.6367
* all Fe as FeO* (total iron)
† CO2 in carbonate liquid estimated by difference to 100 wt%
‡ calculated Ls composition without coalescing Lc melt droplet component. Estimated modal % Lc in Ls in parantheses
n.d. below 1 sigma detection limit
uncertainties are given as absolute 1 sigma standard errors for each individual spot

## Sheet: Supplementary Data 10kV
Supplement Data: Electron microprobe melt inclusion analyses of conjugate carbonate-silicate liquids and single phonolitic and carbonate melts
EPMA analyses of conjugate immiscible melts with C measured quantitatively
	Lc100	Ls100	Ls1001‡ (-8% Lc100)	Lc101	Ls101	Ls101‡ (-11% Lc101)	Lc103	Ls103	Ls103‡ (-10% Lc103)	Lc105	Ls105	Ls105‡ (-13% Lc105)	Lc106	Ls106	Ls106‡ (-13% Lc106)	Lc108	Ls108	Ls108‡ (-14% Lc108)	Lc109	Ls109	Ls109‡ (-13% Lc109)	Lc110	Ls110	Ls110‡ (-10% Lc110)	Lc111	Ls111	Ls111‡ (-8% Lc111)	Lc113	Ls113	Ls113‡ (-12% Lc113)	Lc115	Ls115	Ls115‡ (-14% Lc31)	Lc117	Ls117	Ls117‡ (-26% Lc117)	Lc121	Ls121	Ls121‡ (-9% Lc121)	Lc122	Ls122	Ls122‡ (-12% Lc122)	Lc123	Ls123	Ls123‡ (-13% Lc123)	Lc124	Ls124	Ls124‡ (-11% Lc124)
wt%
SiO2	15.580 ± 0.092	56.89 ± 0.18	60.4822	16.300 ± 0.094	56.66 ± 0.18	61.6483	29.97 ± 0.13	54.61 ± 0.17	57.3478	27.44 ± 0.12	54.41 ± 0.17	58.44	23.31 ± 0.11	57.44 ± 0.18	62.5399	33.72 ± 0.13	53.78 ± 0.20	57.0456	30.38 ± 0.15	54.48 ± 0.21	58.0811	33.94 ± 0.10	55.93 ± 0.13	58.3733	25.270 ± 0.089	57.86 ± 0.14	60.6939	34.78 ± 0.11	54.10 ± 0.14	56.7345	33.71 ± 0.11	54.14 ± 0.14	57.4658	52.18 ± 0.14	58.56 ± 0.15	60.8016	30.62 ± 0.27	55.11 ± 0.37	57.5321	28.33 ± 0.31	53.68 ± 0.43	57.1368	27.56 ± 0.31	53.86 ± 0.43	57.7899	31.82 ± 0.33	53.80 ± 0.43	56.5166
TiO2	0.676 ± 0.034	0.246 ± 0.026	0.208483	0.483 ± 0.031	0.169 ± 0.028	0.129966	0.846 ± 0.037	0.245 ± 0.025	0.178656	1.113 ± 0.039	0.359 ± 0.031	0.246003	0.998 ± 0.037	0.221 ± 0.028	0.104452	0.688 ± 0.033	0.366 ± 0.035	0.313714	0.955 ± 0.042	0.108 ± 0.030		0.949 ± 0.064	0.393 ± 0.045	0.330911	1.072 ± 0.062	0.367 ± 0.044	0.305822	1.026 ± 0.066	0.457 ± 0.045	0.378968	0.965 ± 0.073	0.566 ± 0.052	0.501263	0.530 ± 0.047	0.734 ± 0.073	0.805951	1.29 ± 0.16	0.35 ± 0.12	0.258438	0.86 ± 0.17	0.30 ± 0.13	0.222159	0.58 ± 0.17	0.36 ± 0.13	0.322034	1.42 ± 0.18	0.25 ± 0.15	0.100957
Al2O3	0.815 ± 0.024	19.40 ± 0.10	21.0161	0.888 ± 0.025	19.71 ± 0.10	22.0363	4.210 ± 0.048	19.52 ± 0.10	21.2211	2.820 ± 0.041	18.090 ± 0.098	20.3717	1.526 ± 0.031	17.940 ± 0.097	20.3926	4.290 ± 0.050	18.69 ± 0.12	21.0342	3.480 ± 0.053	18.69 ± 0.12	20.9628	4.610 ± 0.039	21.370 ± 0.081	23.2322	n.d.	20.960 ± 0.080	22.7826	5.030 ± 0.045	18.060 ± 0.082	19.8368	3.680 ± 0.039	18.470 ± 0.083	20.8777	16.660 ± 0.079	17.870 ± 0.080	18.2951	2.790 ± 0.085	18.11 ± 0.21	19.6252	2.560 ± 0.096	19.46 ± 0.25	21.7645	3.46 ± 0.11	19.87 ± 0.26	22.3221	3.39 ± 0.11	18.49 ± 0.25	20.3563
Cr2O3	0.131 ± 0.042	n.d.		n.d.	0.212 ± 0.041	0.237753	n.d.	0.097 ± 0.047	0.107667	n.d.	0.088 ± 0.039	0.10069	n.d.	n.d.	0	n.d.	0.151 ± 0.052	0.175	0.174 ± 0.055	n.d.		0.076 ± 0.032	0.039 ± 0.034	0.0344333	n.d.	n.d.		n.d.	n.d.	0	n.d.	n.d.		n.d.	0.058 ± 0.044	0.077973	n.d.	0.094 ± 0.082	0.103297	n.d.	0.25 ± 0.11	0.283977	n.d.	n.d.	0	n.d.	0.181 ± 0.072	0.203708
FeO*	3.04 ± 0.11	1.530 ± 0.090	1.3987	3.16 ± 0.11	2.220 ± 0.099	2.10382	4.32 ± 0.13	2.030 ± 0.096	1.77556	3.51 ± 0.12	1.540 ± 0.088	1.24563	4.37 ± 0.13	1.660 ± 0.093	1.25506	4.09 ± 0.12	2.82 ± 0.13	2.61326	3.37 ± 0.14	1.91 ± 0.11	1.69184	4.79 ± 0.12	2.340 ± 0.089	2.06778	3.95 ± 0.11	2.360 ± 0.090	2.22174	4.29 ± 0.13	1.850 ± 0.094	1.51727	4.71 ± 0.13	2.62 ± 0.10	2.27977	3.29 ± 0.11	2.330 ± 0.098	1.9927	0.62 ± 0.11	0.10 ± 0.10	0.0516714	0.82 ± 0.16	0.19 ± 0.13	0.103191	0.79 ± 0.17	0.22 ± 0.13	0.135331	0.83 ± 0.17	0.12 ± 0.12	0.0351551
MnO	1.400 ± 0.085	0.580 ± 0.064	0.508261	1.050 ± 0.061	0.167 ± 0.054	0.0576404	0.788 ± 0.069	0.335 ± 0.053	0.284933	0.883 ± 0.063	0.166 ± 0.051	0.0591517	0.878 ± 0.072	0.208 ± 0.057	0.10819	0.847 ± 0.067	0.245 ± 0.046	0.147081	0.746 ± 0.082	0.230 ± 0.063	0.153182	1.620 ± 0.069	n.d.		1.400 ± 0.072	0.533 ± 0.047	0.457935	0.559 ± 0.069	n.d.		0.647 ± 0.065	0.160 ± 0.049	0.0808047	0.330 ± 0.041	0.61 ± 0.11	0.714424	0.773 ± 0.054	0.150 ± 0.034	0.0884945	0.698 ± 0.061	0.150 ± 0.042	0.0756545	0.614 ± 0.059	0.181 ± 0.041	0.115769	0.897 ± 0.065	0.263 ± 0.040	0.184353
MgO	0.489 ± 0.022	0.108 ± 0.015	0.0749957	0.322 ± 0.021	0.133 ± 0.015	0.109915	0.507 ± 0.021	0.255 ± 0.016	0.227444	0.753 ± 0.025	0.142 ± 0.017	0.0506713	0.682 ± 0.023	0.166 ± 0.017	0.0885218	0.786 ± 0.025	0.322 ± 0.022	0.246414	0.792 ± 0.029	0.257 ± 0.023	0.177017	n.d.	0.141 ± 0.010	0.156667	0.731 ± 0.018	0.186 ± 0.011	0.138517	0.501 ± 0.018	0.164 ± 0.013	0.117632	0.631 ± 0.019	0.182 ± 0.013	0.108791	0.191 ± 0.011	0.316 ± 0.021	0.359173	4.45 ± 0.26	1.99 ± 0.19	1.7467	3.95 ± 0.30	2.38 ± 0.24	2.16591	2.82 ± 0.28	1.78 ± 0.22	1.6246	4.32 ± 0.32	2.13 ± 0.24	1.85933
CaO	52.39 ± 0.28	4.830 ± 0.089	0.694348	51.58 ± 0.28	4.850 ± 0.089		42.62 ± 0.25	7.46 ± 0.11	3.55333	41.75 ± 0.25	7.36 ± 0.11	2.22126	45.76 ± 0.26	5.950 ± 0.099	0.00137931	37.49 ± 0.24	7.45 ± 0.13	2.55977	39.94 ± 0.29	6.79 ± 0.12	1.83655	40.09 ± 0.19	7.750 ± 0.087	4.15667	45.01 ± 0.20	5.920 ± 0.076	2.52087	37.29 ± 0.20	8.69 ± 0.10	4.79	39.60 ± 0.21	7.770 ± 0.096	2.58837	12.72 ± 0.11	7.340 ± 0.089	5.44973	41.29 ± 0.53	6.83 ± 0.22	3.42187	42.34 ± 0.63	7.51 ± 0.28	2.76045	41.66 ± 0.63	7.58 ± 0.28	2.48759	39.20 ± 0.61	9.03 ± 0.30	5.30112
P2O5	0.125 ± 0.028	0.072 ± 0.018	0.0677261	0.182 ± 0.031	n.d.		0.216 ± 0.030	n.d.		0.270 ± 0.033	0.096 ± 0.022	0.0702897	0.149 ± 0.029	n.d.		0.113 ± 0.034	n.d.		0.061 ± 0.041	n.d.		0.297 ± 0.022	n.d.		0.113 ± 0.022	n.d.		0.282 ± 0.025	0.027 ± 0.019		n.d.	0.025 ± 0.015	0.0288372	0.11 ± 0.10	0.083 ± 0.035	0.0716378	0.544 ± 0.088	0.050 ± 0.055	0.000663736	0.199 ± 0.082	0.108 ± 0.052	0.0949955	0.066 ± 0.070	0.041 ± 0.047	0.0373494	0.139 ± 0.070	n.d.
Na2O	3.350 ± 0.057	5.050 ± 0.065	5.19783	3.960 ± 0.062	4.680 ± 0.063	4.76899	2.810 ± 0.052	4.890 ± 0.064	5.12111	2.490 ± 0.049	5.810 ± 0.070	6.30609	3.350 ± 0.056	5.480 ± 0.068	5.79828	4.520 ± 0.065	5.830 ± 0.083	6.04326	3.490 ± 0.068	5.830 ± 0.082	6.17966	1.050 ± 0.028	4.814 ± 0.067	5.23264	2.160 ± 0.036	4.418 ± 0.067	4.61479	2.950 ± 0.045	4.520 ± 0.082	4.73444	2.470 ± 0.041	3.534 ± 0.073	3.70726	1.760 ± 0.042	3.570 ± 0.100	4.20595	1.390 ± 0.081	3.63 ± 0.13	3.85185	2.07 ± 0.11	4.71 ± 0.24	5.07142	2.13 ± 0.12	4.61 ± 0.29	4.98366	1.66 ± 0.10	4.89 ± 0.28	5.29303
K2O	0.563 ± 0.035	6.700 ± 0.096	7.23362	0.435 ± 0.033	5.510 ± 0.086	6.13728	0.945 ± 0.039	5.240 ± 0.083	5.71718	0.452 ± 0.030	6.370 ± 0.092	7.25437	0.518 ± 0.032	5.740 ± 0.088	6.52025	0.613 ± 0.036	4.640 ± 0.093	5.29561	0.542 ± 0.043	5.19 ± 0.10	5.88457	0.686 ± 0.026	4.900 ± 0.066	5.36823	0.498 ± 0.024	6.420 ± 0.075	6.935	0.909 ± 0.034	6.100 ± 0.080	6.80788	0.490 ± 0.026	5.720 ± 0.077	6.57146	6.02 ± 0.10	7.21 ± 0.11	7.62811	0.527 ± 0.065	6.38 ± 0.20	6.95889	0.458 ± 0.073	6.22 ± 0.24	7.00575	0.640 ± 0.083	5.71 ± 0.22	6.46763	0.500 ± 0.079	5.82 ± 0.22	6.4775
SO3	0.299 ± 0.018	0.244 ± 0.017	0.239035	0.330 ± 0.019	0.178 ± 0.015	0.158701	0.262 ± 0.017	0.275 ± 0.019	0.2768	0.282 ± 0.018	n.d.		n.d.	0.219 ± 0.017	0.251264	0.127 ± 0.012	0.663 ± 0.029	0.750288	n.d.	0.552 ± 0.026	0.634598	0.322 ± 0.021	1.538 ± 0.042	1.67278	0.363 ± 0.022	0.511 ± 0.025	0.524222	0.272 ± 0.022	0.027 ± 0.019		0.051 ± 0.020	n.d.		0.0648 ± 0.0082	0.215 ± 0.050	0.267638	0.204 ± 0.061	n.d.		0.134 ± 0.061	0.074 ± 0.065	0.0655318	0.246 ± 0.069	0.116 ± 0.063	0.0963598	0.182 ± 0.067	n.d.
Cl	0.410 ± 0.012	0.2056 ± 0.0088	0.187852	0.487 ± 0.013	0.2093 ± 0.0089	0.17499	0.2502 ± 0.0095	0.2453 ± 0.0096	0.244756	0.341 ± 0.011	0.2113 ± 0.0089	0.19192	0.478 ± 0.013	0.2597 ± 0.0099	0.227051	0.1902 ± 0.0083	0.1642 ± 0.0079	0.159967	0.342 ± 0.011	0.1879 ± 0.0084	0.164814	0.451 ± 0.013	0.2015 ± 0.0088	0.173811	0.421 ± 0.013	0.2203 ± 0.0100	0.20283	0.421 ± 0.014	0.221 ± 0.012	0.193782	0.187 ± 0.011	0.1569 ± 0.0096	0.151984	0.258 ± 0.013	0.2311 ± 0.0097	0.221719	0.317 ± 0.034	0.253 ± 0.029	0.24657	0.279 ± 0.037	0.182 ± 0.034	0.168718	0.173 ± 0.032	0.127 ± 0.026	0.120411	0.315 ± 0.040	0.229 ± 0.035	0.218234
F	3.965 ± 0.036	0.545 ± 0.012	0.247417	4.204 ± 0.036	0.606 ± 0.013	0.161179	3.066 ± 0.030	1.892 ± 0.023	1.76126	4.862 ± 0.038	0.943 ± 0.016	0.357601	4.576 ± 0.037	0.712 ± 0.014	0.13409	4.718 ± 0.037	1.287 ± 0.019	0.727887	5.133 ± 0.039	1.033 ± 0.017	0.419907	4.454 ± 0.035	0.642 ± 0.014	0.218035	5.586 ± 0.040	0.471 ± 0.013	0.0259055	4.421 ± 0.038	0.884 ± 0.018	0.401158	5.225 ± 0.041	0.985 ± 0.018	0.294945	1.380 ± 0.019	0.652 ± 0.013	0.395581	5.45 ± 0.11	0.686 ± 0.041	0.214505	5.52 ± 0.13	0.778 ± 0.053	0.131364	5.82 ± 0.13	0.941 ± 0.056	0.212299	5.14 ± 0.12	0.891 ± 0.054	0.365955
CO2	17.25 ± 0.15	1.501 ± 0.060		19.04 ± 0.16	2.655 ± 0.079	0.63	9.30 ± 0.12	0.294 ± 0.027		10.02 ± 0.13	1.399 ± 0.057	0.11092	13.10 ± 0.14	3.488 ± 0.094	2.05149	9.63 ± 0.13	1.368 ± 0.057		9.43 ± 0.12	1.057 ± 0.050		7.77 ± 0.10	0.229 ± 0.022		10.97 ± 0.12	0.405 ± 0.029		6.750 ± 0.099	0.915 ± 0.042		5.410 ± 0.087	0.301 ± 0.024		5.60 ± 0.40	0.043 ± 0.014		9.89 ± 0.37	1.26 ± 0.16	0.404176	9.77 ± 0.36	1.10 ± 0.15		9.51 ± 0.36	1.39 ± 0.17		6.93 ± 0.31	1.22 ± 0.16	0.509888
sub total	100.483	97.9016	97.5565	102.421	97.9593	98.3548	100.11	97.3883	97.8176	97.011	96.9843	97.0263	99.695	99.4837	99.4725	101.822	97.7762	97.1349	98.835	96.3149	96.186	101.105	100.288	101.018	97.544	100.631	101.424	99.481	96.015	95.6314	97.776	94.6299	94.657	101.094	99.8221	101.287	100.155	94.993	94.5044	97.988	97.092	97.0505	96.069	96.786	96.8943	96.743	97.314	97.4222
less O=F,Cl	1.76207	0.275876	0.146568	1.88008	0.302397	0.107353	1.34746	0.852019	0.796846	2.1242	0.444749	0.193881	2.03468	0.358403	0.107694	2.02954	0.578971	0.342588	2.23853	0.477366	0.214	1.97722	0.315795	0.131028	2.44711	0.248034	0.0566752	1.95656	0.422095	0.212642	2.2423	0.45016	0.158487	0.639296	0.326685	0.216597	2.36637	0.345943	0.145959	2.38727	0.368661	0.0933836	2.48968	0.424886	0.116563	2.23539	0.426848	0.203336
Total	98.7209	97.6257	97.4099	100.541	97.6569	98.2475	98.7627	96.5363	97.0207	94.8868	96.5396	96.8325	97.6603	99.1253	99.3648	99.7927	97.1972	96.7923	96.5965	95.8375	95.972	99.1278	99.9717	100.886	95.0969	100.383	101.367	97.5244	95.5929	95.4187	95.5337	94.1797	94.4985	100.455	99.4954	101.071	97.7886	94.6471	94.3584	95.6007	96.7233	96.9571	93.5793	96.3611	96.7777	94.5076	96.8872	97.2188
* all Fe as FeO* (total iron)
† CO2 in carbonate liquid estimated by difference to 100 wt%
‡ calculated Ls composition without coalescing Lc melt droplet component. Estimated modal % Lc in Ls in parantheses
n.d. below 1 sigma detection limit
uncertainties are given as absolute 1 sigma standard errors for each individual spot
